# Supplementary material for: SeedExtractor: An Open-Source GUI for Seed Image Analysis
Source: Front Plant Sci. 2021 Feb 1;11:581546. doi: 10.3389/fpls.2020.581546 (PMC7882627; doi:10.3389/fpls.2020.581546)
Supplement: Supplementary Table 1 — Performance testing with incremental seed numbers. [file Table_1.XLSX]

## Sheet: Table S1
Supplementary Table S1: Peformace testing of SeedExtractor using an incremental range (from 1 to 100) of seeds in a series of images (Supplementary Fig. S1A).
Imge Number	Total number of seeds	Time (in seconds)
1	1	0.0715213
2	2	0.0434412
3	3	0.0814757
4	4	0.0561734
5	5	0.0371293
6	6	0.0459615
7	7	0.0285711
8	8	0.0459223
9	9	0.0295443
10	10	0.0656458
11	11	0.0582938
12	12	0.0943144
13	13	0.0482549
14	14	0.0477286
15	15	0.0483344
16	16	0.0576988
17	17	0.054253
18	18	0.0519127
19	19	0.0465271
20	20	0.0461639
21	21	0.0469042
22	22	0.0582278
23	23	0.0502254
24	24	0.0482713
25	25	0.0491866
26	26	0.0487906
27	27	0.049026
28	28	0.0489984
29	29	0.0648323
30	30	0.0551674
31	31	0.0699198
32	32	0.0431977
33	33	0.0472299
34	34	0.0517917
35	35	0.0400685
36	36	0.0384631
37	37	0.042911
38	38	0.034839
39	39	0.0431388
40	40	0.0803469
41	41	0.0562299
42	42	0.0470071
43	43	0.0637418
44	44	0.059386
45	45	0.0368073
46	46	0.0371114
47	47	0.0344198
48	48	0.0378742
49	49	0.0651093
50	50	0.045496
51	51	0.0769317
52	52	0.0703294
53	53	0.0551172
54	54	0.0537702
55	55	0.0495512
56	56	0.0465555
57	57	0.055515
58	58	0.0775612
59	59	0.0624088
60	60	0.0420771
61	61	0.0455222
62	62	0.0820663
63	63	0.0884465
64	64	0.050768
65	65	0.0562672
66	66	0.0515881
67	67	0.0455131
68	68	0.045397
69	69	0.0442898
70	70	0.0625589
71	71	0.057716
72	72	0.0446282
73	73	0.0442046
74	74	0.0645958
75	75	0.103491
76	76	0.100899
77	77	0.0808061
78	78	0.059515
79	79	0.0674635
80	80	0.0491145
81	81	0.0466564
82	82	0.0465147
83	83	0.0431391
84	84	0.0464727
85	85	0.0803097
86	86	0.0802688
87	87	0.0634173
88	88	0.0667677
89	89	0.0631026
90	90	0.059813
91	91	0.0582047
92	92	0.0539732
93	93	0.0532264
94	94	0.0493282
95	95	0.0552058
96	96	0.0536969
97	97	0.0430702
98	98	0.0907883
99	99	0.0633631
100	100	0.0917127

## Sheet: Table S2
Supplementary Table S2: Peformace testing of SeedExtractor using a fixed number of seeds (n = 10) and increased the resolution of each consecutive image incrementally (50*50 to 1000*1000); Supplementary Fig. S1B.
Image Number	Resolution of the image	Time (in seconds)
1	50	0.0183094
2	59	0.018471
3	69	0.0168268
4	78	0.0194411
5	88	0.0190191
6	97	0.0200269
7	107	0.0207679
8	117	0.0193283
9	126	0.0190918
10	136	0.0228354
11	145	0.0253496
12	155	0.0210036
13	165	0.0205819
14	174	0.0262747
15	184	0.028583
16	193	0.022111
17	203	0.0227905
18	213	0.0313052
19	222	0.0178479
20	232	0.0148968
21	241	0.0150756
22	251	0.0272899
23	261	0.0261445
24	270	0.027762
25	280	0.0294144
26	289	0.0425105
27	299	0.0581536
28	309	0.0313856
29	318	0.0290375
30	328	0.0290837
31	337	0.0296049
32	347	0.0298702
33	357	0.0337732
34	366	0.0316642
35	376	0.0324758
36	385	0.0334887
37	395	0.0385247
38	405	0.0551454
39	414	0.0412456
40	424	0.0423278
41	433	0.0449962
42	443	0.0393341
43	453	0.0402911
44	462	0.0430597
45	472	0.0390253
46	481	0.0402021
47	491	0.0404823
48	501	0.0560809
49	510	0.0314113
50	520	0.0432797
51	529	0.0436353
52	539	0.0435656
53	548	0.0450325
54	558	0.0451642
55	568	0.0691863
56	577	0.0471842
57	587	0.0503817
58	596	0.0607437
59	606	0.0657897
60	616	0.0597876
61	625	0.0575182
62	635	0.0589961
63	644	0.0581288
64	654	0.0627576
65	664	0.0579041
66	673	0.0398399
67	683	0.0608147
68	692	0.064445
69	702	0.0642556
70	712	0.078287
71	721	0.0716606
72	731	0.0767434
73	740	0.0480654
74	750	0.0790443
75	760	0.0723447
76	769	0.0729612
77	779	0.0800263
78	788	0.0817043
79	798	0.0801466
80	808	0.0774271
81	817	0.0891817
82	827	0.0876277
83	836	0.086609
84	846	0.0851769
85	856	0.108238
86	865	0.0903064
87	875	0.0930985
88	884	0.0961186
89	894	0.100804
90	904	0.105082
91	913	0.106384
92	923	0.060891
93	932	0.107565
94	942	0.100068
95	952	0.102804
96	961	0.111608
97	971	0.109049
98	980	0.135634
99	990	0.115565
100	1000	0.122546

## Sheet: Table S3
Supplementary Table S3: Time taken by the three automated applications to analyze 10 rice mature seed images.
Software	Time (seconds)
SmartGrain	614.63
GrainScan	132.22
SeedExtractor	21.37

## Sheet: Table S4
Supplementary Table S4: Measurement of mature rice seeds (lengths from 45 mature rice seed) corresponding to a single image using manual (Vernier Caliper), and the three automated applications (SeedExtractor, SmartGrain, and GrainScan).
Seed Number	Manual	SeedExtractor	SmartGrain	GrainScan
1	0.16	106.995	103.368	9.23419
2	0.16	108.2	105.152	9.21039
3	0.17	108.366	106.532	9.73385
4	0.17	114.175	111.018	9.08131
5	0.18	114.62	111.072	9.96641
6	0.18	114.622	111.772	10.5873
7	0.18	116.042	111.83	9.81749
8	0.18	116.665	112.004	9.92136
9	0.18	117.329	112.294	9.89085
10	0.18	118.571	114.11	10.2064
11	0.18	119.237	114.826	9.75842
12	0.18	119.288	115.117	10.4398
13	0.18	119.356	115.117	10.187
14	0.18	119.636	115.156	10.1507
15	0.18	119.785	115.434	10.0875
16	0.18	120.416	115.871	10.3583
17	0.18	120.45	116.078	10.2638
18	0.18	120.572	116.108	10.1625
19	0.19	121.113	116.297	10.2325
20	0.19	121.727	116.469	10.3723
21	0.19	121.824	117.388	9.96959
22	0.19	121.989	117.516	10.1692
23	0.19	122.09	117.593	10.3759
24	0.19	122.504	117.903	10.5319
25	0.19	122.525	118.903	10.6338
26	0.19	122.591	118.983	10.6693
27	0.19	123.645	119.403	10.3172
28	0.19	123.938	119.549	10.4624
29	0.19	123.948	119.67	10.6677
30	0.19	124.503	119.971	10.834
31	0.19	124.556	120.017	10.6632
32	0.19	124.61	120.354	10.3834
33	0.19	124.658	120.42	10.5889
34	0.19	124.919	120.487	10.619
35	0.19	125.011	120.54	10.4979
36	0.19	125.285	120.806	10.5157
37	0.19	125.337	120.83	10.6566
38	0.19	125.36	121.511	10.4204
39	0.19	125.415	121.655	10.8109
40	0.19	125.491	121.758	10.6925
41	0.19	125.61	122.544	10.7385
42	0.19	125.861	122.674	10.6878
43	0.19	126.679	123.556	10.6149
44	0.2	126.679	123.6	10.7137
45	0.2	127.319	123.81	10.5763

## Sheet: Table S5
Supplementary Table S5:Measurement of mature rice seeds corresponding to a single image using the three automated applications (SeedExtractor, SmartGrain, and GrainScan).
SeedExtractor												SmartGrain								GrainScan
Area	Centroid_1	Centroid_2	MajorAxisLength	MinorAxisLength	Circularity	Perimeter	Colors_1	Colors_2	Colors_3	AxisRatio	Index	#	Area size(AS)[mm2]	Perimeter length(PL)[mm]	Length(L)[mm]	Width(W)[mm]	Length-to-width ratio(LWR)	Circularity(CS)	Distance between IS and CG (DS)[mm]	number	area_mm2	perimeter_mm	majellipse_mm	minellipse_mm	grain ch1	grain ch2	grain ch3
6714	178.23	737.17	120.45	71.219	0.89125	307.68	165.43	149.02	118.93	1.6913	1	43	4784	283.22	106.532	57.1402	1.86439	0.749466	1.75139	3	36.9605	30.48	9.23419	5.10804	139.96	139.309	101.195
6788	379.5	402.25	122.12	71.565	0.71777	344.73	167.85	156.46	111.96	1.7065	2	33	4953.5	304.291	105.152	61.0573	1.72219	0.672268	11.8039	13	38.81	34.3747	9.21039	5.39916	143.545	144.035	101.912
6559	456.28	1144.9	120.62	69.642	0.88542	305.1	182.16	164.51	129.22	1.732	3	41	4962	309.966	111.83	57.4891	1.94524	0.648993	19.2961	27	41.0035	30.9033	9.73385	5.37355	173.566	156.792	122.065
7298	508.28	401.49	124.7	74.865	0.84716	329.02	154.85	136.71	102.93	1.6657	4	19	5270.5	298.836	111.018	61.6117	1.8019	0.741647	1.38041	24	41.4623	31.4113	9.08131	5.83758	156.379	157.536	105.121
7311	503.02	830.03	125.87	74.275	0.88104	322.92	167.77	152.89	122.47	1.6946	5	9	5369.5	305.581	117.903	55.3173	2.13139	0.72259	15.8641	5	41.4838	44.6193	9.96641	5.37054	131.094	130.84	90.2045
5720	562.21	971.78	124.6	59.059	0.81028	297.84	178.9	161.55	123.39	2.1097	6	22	5399	293.563	103.368	64.8845	1.59311	0.787262	9.87628	37	41.5483	30.6493	10.5873	5.02287	189.626	171.202	130.44
5866	581.58	643.73	116.53	64.605	0.81427	300.88	131.18	132.5	91.104	1.8037	7	14	5573.5	300.492	112.004	63.4114	1.76632	0.775659	6.89113	32	43.068	32.3427	9.81749	5.59622	169.27	167.043	124.038
5059	621.43	170.1	108.33	59.693	0.84392	274.46	136.71	135.92	99.416	1.8148	8	23	5586	306.593	112.294	62.8172	1.78764	0.746769	10.8321	23	43.0895	32.512	9.92136	5.54877	133.335	135.129	91.7922
7100	648.45	334.49	124.71	72.863	0.86383	321.38	168.01	151.17	119.2	1.7116	9	26	5601	304.735	111.772	62.1289	1.79903	0.757933	21.9788	20	43.3476	32.3427	9.89085	5.60279	163.174	159.847	108.41
7103	742.42	545.11	125.55	72.285	0.85326	323.43	170.63	154.28	121.33	1.7368	10	39	5634	328.049	119.403	62.2013	1.91962	0.657885	5.26873	34	43.749	31.5807	10.2064	5.47559	180.138	160.615	124.804
5863	824.29	868.71	114.59	65.38	0.85697	293.21	164.01	161.56	121.66	1.7527	11	12	5656	309.137	115.117	61.6604	1.86696	0.743733	11.0915	28	44.6451	32.512	9.75842	5.84602	161.317	158.732	116.998
6722	829.28	303.47	121.81	70.503	0.88101	309.64	163.05	146.65	115.98	1.7278	12	18	5706	316.25	111.072	64.2573	1.72855	0.716937	7.96312	7	44.6809	34.1207	10.4398	5.46153	174.138	155.658	120.732
6973	887.29	1047.5	124.55	71.629	0.88262	315.09	158.37	141.56	110.77	1.7388	13	1	5948	317.279	115.434	66.2722	1.74182	0.742502	15.2224	45	45.6271	31.8347	10.187	5.72344	166.245	150.164	116.477
5675	877.55	672.84	106.96	68.176	0.86868	286.52	151.43	151.98	102.98	1.5688	14	6	6114	317.137	116.108	69.2892	1.6757	0.763908	2.7818	38	47.1325	32.004	10.1507	5.92341	162.438	163.768	118.542
6129	908.82	742.94	114.64	68.517	0.86336	298.68	155.42	152.67	113.41	1.6732	15	8	6174	313.279	115.117	67.6018	1.70287	0.790521	5.61305	35	47.4479	33.782	10.0875	6.00816	174.36	156.895	122.883
7061	933.46	475.34	125.38	72.088	0.87134	319.11	161.05	144.36	111.66	1.7392	16	35	6179.5	326.208	116.078	69.4622	1.67109	0.729749	10.9234	11	47.7849	32.1733	10.3583	5.8977	171.915	163.951	116.866
5955	933.23	557.79	116.12	65.796	0.86821	293.58	156.56	153.25	104.7	1.7648	17	11	6207.5	317.463	114.11	68.7677	1.65935	0.773999	1.07685	40	47.8924	32.004	10.2638	5.95943	190.171	171.729	134.804
6795	1076.6	612.96	117.36	74.023	0.91798	304.99	146.52	133.88	98.849	1.5855	18	45	6282.5	360.208	120.806	68.3081	1.76854	0.608465	5.88613	16	48.2651	32.512	10.1625	6.05812	166.83	149.597	117.274
5311	1178.1	443.16	108.36	63.35	0.64259	322.27	139.17	138.72	99.049	1.7105	19	20	6309.5	322.777	117.516	68.6804	1.71105	0.761028	8.50174	26	48.7741	33.8667	10.2325	6.08237	171.327	154.535	123.699
6022	1206.7	949.16	120.44	64.016	0.81785	304.19	172.46	153.7	119.42	1.8814	20	30	6323.5	316.836	116.297	68.884	1.6883	0.791589	7.33822	6	49.0608	33.1047	10.3723	6.03337	167.371	150.441	118.798
5601	1233.9	737.41	114.14	62.696	0.85775	286.45	167.97	151.59	117.73	1.8205	21	42	6338	335.966	114.826	71.1688	1.61343	0.705623	6.72006	22	49.1899	33.4433	9.96959	6.29867	151.149	138.419	102.89
6893	1296.9	861.89	126.68	69.85	0.76765	335.91	162.07	145.14	111.87	1.8135	22	7	6365	331.907	117.388	68.7314	1.70793	0.726067	11.5241	14	49.3906	35.4753	10.1692	6.20188	175.621	157.595	123.334
6796	1315	511.01	124.92	69.593	0.85674	315.72	155.58	138.47	101.59	1.7949	23	36	6374.5	323.522	115.871	68.4471	1.69285	0.76533	18.7451	10	49.534	33.782	10.3759	6.1143	175.203	163.342	116.711
6522	1409.5	956.56	118.61	70.434	0.88344	304.58	169.07	151.99	119.09	1.684	24	40	6421.5	319.179	116.469	68.542	1.69924	0.792097	3.40126	1	49.5626	32.9353	10.5319	6.00706	168.697	151.956	119.381
5299	1450.4	276.45	119.41	57.613	0.52428	356.39	129.46	128.53	89.804	2.0726	25	32	6437	318.191	117.593	69.4262	1.69378	0.798947	1.13578	17	49.5626	36.1527	10.6338	5.95635	160.326	142.352	104
6922	1450.5	615.77	125.12	70.687	0.88257	313.94	168.84	153.19	121.37	1.77	26	24	6453.5	316.007	115.156	70.7743	1.62709	0.812104	5.00596	44	50.0572	32.512	10.6693	5.9865	183.831	164.179	128.466
7110	1461.5	1346.5	127.31	71.508	0.8164	330.82	173.68	153.54	118.96	1.7804	27	29	6462	326.877	119.971	68.1175	1.76123	0.759989	11.2724	4	50.387	32.512	10.3172	6.23395	169.933	154.747	124.491
7107	1517.1	775.74	122.55	74.114	0.89342	316.17	166.4	151.05	120.6	1.6536	28	15	6487	329.505	123.6	67.2012	1.83926	0.750811	7.65232	36	50.3942	34.8827	10.4624	6.15047	173.661	157.573	125.291
6902	1519.7	978.23	122.59	71.998	0.88614	312.85	167.97	152.37	120.91	1.7026	29	2	6523.5	325.38	120.83	67.6831	1.78524	0.774301	8.66656	21	50.43	34.8827	10.6677	6.03169	173.86	157.635	125.051
6642	1517.7	489.41	119.33	71.092	0.90092	304.38	161.54	144.87	113.25	1.6786	30	37	6540.5	332.693	120.017	67.624	1.77476	0.742561	5.04397	31	50.6809	38.6927	10.834	6.00772	167.417	150.006	115.877
6869	1529.2	1570.1	125.48	69.964	0.87736	313.66	176.62	157.84	123.66	1.7935	31	10	6584.5	324.978	119.549	69.2604	1.72608	0.783476	5.07215	9	50.7311	33.6973	10.6632	6.0738	167.328	150.507	116.862
7044	1649.7	1502	123.93	72.601	0.88554	316.16	162.98	146.97	117.69	1.7069	32	31	6586	341.078	121.655	68.884	1.76609	0.711416	4.73859	33	50.7526	34.8827	10.3834	6.23704	171.551	155.811	122.798
6466	1639.4	1038.3	119.22	69.294	0.88299	303.35	157.81	158.65	116.05	1.7205	33	25	6596	334.676	121.511	66.8431	1.81786	0.740016	6.11248	39	50.8028	34.036	10.5889	6.12436	162.214	145.003	113.455
7106	1673.1	1178.6	125.3	72.499	0.88864	317	157.28	141.67	110.8	1.7283	34	4	6632.5	340.635	123.556	68.884	1.79368	0.718306	5.09051	15	51.068	34.036	10.619	6.14095	165.667	148.88	115.442
6933	1761.3	193.2	121.12	73.198	0.87784	315.03	164.9	150.13	120.62	1.6547	35	5	6657.5	338.492	120.354	69.3542	1.73535	0.730169	4.29451	2	51.0895	34.7133	10.4979	6.21572	186.137	167.866	132.672
6239	1741	1784.4	119.72	66.815	0.87233	299.79	161.97	146.34	113.46	1.7918	36	13	6661.5	323.747	118.983	70.7248	1.68234	0.798674	4.62674	43	51.0895	34.8827	10.5157	6.19736	168.969	152.593	122.707
7200	1839.2	709.75	125.39	73.34	0.88932	318.96	163.62	147.42	115.47	1.7097	37	3	6681.5	328.434	120.54	70.3847	1.7126	0.778375	2.45798	41	51.5124	34.798	10.6566	6.16962	161.878	145.848	114.133
6757	1964.9	476.64	119.65	72.206	0.87938	310.74	169.71	152.23	118.93	1.6571	38	44	6700	330.877	119.67	70.0928	1.70731	0.769044	13.2347	29	51.6343	34.544	10.4204	6.32233	171.805	156.173	125.242
6978	2018.1	928.09	122.03	73.074	0.90164	311.86	166.07	150.74	118.7	1.6699	39	17	6759	330.049	118.903	71.4703	1.66368	0.779715	2.38805	42	51.7418	37.592	10.8109	6.11427	182.016	160.904	124.513
7154	2116.8	536.86	126.66	72.366	0.85777	323.74	163.58	147.95	116.32	1.7503	40	28	6772	331.161	122.544	70.6612	1.73425	0.775974	7.33494	19	51.8279	35.8987	10.6925	6.18348	176.762	159.934	125.818
6990	2131.1	336.73	125.37	71.326	0.87651	316.57	161.96	145.56	112.61	1.7577	41	38	6783	359.706	121.758	71.2811	1.70814	0.658775	32.9329	18	51.9569	35.8987	10.7385	6.18037	169.674	153.834	121.457
6813	2271	154.77	123.97	70.29	0.86482	314.64	163.82	147.46	115.47	1.7637	42	27	6789	330.676	122.674	69.8355	1.75662	0.780207	12.2278	25	52.3081	33.8667	10.6878	6.2422	169.282	152.558	119.835
6546	2333.2	402.22	121.75	68.932	0.86896	307.68	165.84	158.09	113.71	1.7663	43	21	6853	331.421	120.42	70.2638	1.71383	0.784024	17.3624	12	52.9533	34.3747	10.6149	6.36758	159.503	140.817	105.997
7039	2464.5	174.88	123.62	72.91	0.88413	316.3	179.01	161.38	127.03	1.6956	44	34	6897	328.936	120.487	73.0548	1.64926	0.801027	2.08274	30	53.283	35.56	10.7137	6.34736	172.814	157.736	126.827
6165	2483.4	329.24	122.43	64.324	0.83904	303.86	166	147.97	113.8	1.9034	45	16	6972	333.848	123.81	71.6101	1.72895	0.786086	4.80744	8	53.4192	38.7773	10.5763	6.51806	172.777	155.833	123.494

## Sheet: Table S6
Supplementary Table S6: Morphometric measurements of mature seed images from different plant species using SeedExtractor.
Rice												Wheat												Sorghum												Common bean												Sunflower
Area	Centroid_1	Centroid_2	MajorAxisLength	MinorAxisLength	Circularity	Perimeter	Colors_1	Colors_2	Colors_3	AxisRatio	Index	Area	Centroid_1	Centroid_2	MajorAxisLength	MinorAxisLength	Circularity	Perimeter	Colors_1	Colors_2	Colors_3	AxisRatio	Index	Area	Centroid_1	Centroid_2	MajorAxisLength	MinorAxisLength	Circularity	Perimeter	Colors_1	Colors_2	Colors_3	AxisRatio	Index	Area	Centroid_1	Centroid_2	MajorAxisLength	MinorAxisLength	Circularity	Perimeter	Colors_1	Colors_2	Colors_3	AxisRatio	Index	Area	Centroid_1
6714	178.23	737.17	120.45	71.219	0.89125	307.68	165.43	149.02	118.93	1.6913	1	11357	873.293	2311.57	167.929	86.5589	0.823202	416.374	184.811	152.526	111.937	1.94006	1	8718	857.473	2129.93	107.129	104.039	0.96136	337.575	172.272	143.938	88.8817	1.0297	1	19749	735.54	2057.38	183.543	137.306	0.919388	519.551	211.94	193.107	161.54	1.33674	1	65173	636.783
6788	379.5	402.25	122.12	71.565	0.71777	344.73	167.85	156.46	111.96	1.7065	2	10682	947.487	1743.51	171.561	80.1546	0.771637	417.085	176.723	145.075	105.914	2.14038	2	6239	1156.11	2431.65	93.9234	85.0273	0.971556	284.072	196.027	168.878	123.457	1.10463	2	17812	758.42	1498.85	176.593	128.578	0.882213	503.703	214.935	199.454	171.469	1.37343	2	52452	694.014
6559	456.28	1144.9	120.62	69.642	0.88542	305.1	182.16	164.51	129.22	1.732	3	10650	1585.01	2224.63	173.63	78.3406	0.760925	419.381	177.933	146.735	108.94	2.21635	3	7127	1317.14	1665.9	97.2896	93.6141	0.839757	326.574	169.382	140.103	87.345	1.03926	3	18348	779.849	912.881	176.402	132.922	0.893371	508.023	219.186	201.25	169.988	1.32711	3	57064	769.906
7298	508.28	401.49	124.7	74.865	0.84716	329.02	154.85	136.71	102.93	1.6657	4	9390	1932.54	1671.6	173.173	69.4182	0.712167	407.049	171.505	140.027	99.3529	2.49463	4	6749	1341.28	2744.56	95.3294	90.5026	0.964919	296.469	186.469	159.244	111.884	1.05333	4	18623	1202.65	1998.62	179.176	132.554	0.898704	510.295	213.833	198.77	171.553	1.35172	4	42419	1278.06
7311	503.02	830.03	125.87	74.275	0.88104	322.92	167.77	152.89	122.47	1.6946	5	10242	2099.89	1934.78	159.901	82.6645	0.789978	403.636	180.449	147.137	106.82	1.93433	5	8348	1542.17	2384.65	106.682	99.8046	0.892195	342.899	171.765	143.965	96.0773	1.06891	5	18827	1203.91	1525.61	182.448	131.69	0.89775	513.355	217.899	199.32	169.757	1.38544	5	63949	1331.28
5720	562.21	971.78	124.6	59.059	0.81028	297.84	178.9	161.55	123.39	2.1097	6	9829	2120.11	1180.63	175.655	71.7298	0.738234	409.037	171.783	137.085	95.7524	2.44884	6	8167	1727.42	2062.19	104.393	100.047	0.944331	329.666	165.603	138.334	89.1494	1.04343	6	17493	1255.86	949.015	176.188	126.731	0.891763	496.492	217.259	199.746	170.194	1.39025	6	58348	1385.24
5866	581.58	643.73	116.53	64.605	0.81427	300.88	131.18	132.5	91.104	1.8037	7	11511	2241.58	2207.2	160.217	92.8475	0.738615	442.54	176.966	147.743	108.772	1.7256	7	7413	1910.4	3001.97	97.8626	96.7495	0.966044	310.53	187.859	164.419	117.963	1.0115	7	17085	1714.11	1518.53	171.578	127.045	0.921615	482.656	215.026	198.135	169.515	1.35052	7	41920	1821.34
5059	621.43	170.1	108.33	59.693	0.84392	274.46	136.71	135.92	99.416	1.8148	8	9650	2355.41	2659.25	158.872	78.3081	0.750614	401.939	175.948	143.809	101.831	2.0288	8	6580	1960.23	1849.34	94.3617	89.0748	0.959448	293.567	196.853	173.82	129.702	1.05935	8	19912	1718.95	954.864	173.75	146.114	0.925625	519.93	214.432	193.674	157.742	1.18914	8	39133	1814.16
7100	648.45	334.49	124.71	72.863	0.86383	321.38	168.01	151.17	119.2	1.7116	9	10527	2373.36	1311.08	172.188	78.8092	0.726335	426.765	177.277	144.669	99.4469	2.18487	9	6927	2037.11	1564.27	97.2899	92.3746	0.824857	324.854	175.308	145.413	92.4366	1.05321	9	16576	1750.42	2051.34	169.421	124.916	0.870257	489.239	216.717	199.452	169.351	1.35628	9	49461	1848.79
7103	742.42	545.11	125.55	72.285	0.85326	323.43	170.63	154.28	121.33	1.7368	10	10505	2457.74	2075.71	172.917	78.0066	0.752078	418.959	181.685	150.573	109.897	2.2167	10	7415	2077.84	2445.02	98.4088	96.1055	0.956503	312.117	168.529	141.934	95.1363	1.02397	10	15927	2115.91	1504.59	163.738	124.073	0.932517	463.28	213.7	196.789	164.864	1.31969	10	53436	2394.29
5863	824.29	868.71	114.59	65.38	0.85697	293.21	164.01	161.56	121.66	1.7527	11	11020	2614.24	1745.28	170.736	82.254	0.809741	413.545	171.728	139.293	97.3984	2.07572	11	8118	2242.3	2896.27	108.966	95.4271	0.927932	331.567	174.002	143.494	92.2349	1.14188	11
6722	829.28	303.47	121.81	70.503	0.88101	309.64	163.05	146.65	115.98	1.7278	12	10113	2660.14	2813.17	175.77	73.6649	0.767843	406.826	174.893	142.255	101.469	2.38607	12	6887	2287.86	2185.62	96.1757	91.4235	0.962242	299.901	181.501	152.521	100.01	1.05198	12
6973	887.29	1047.5	124.55	71.629	0.88262	315.09	158.37	141.56	110.77	1.7388	13	10071	2727.83	2391.37	156.428	82.4562	0.798242	398.175	170.76	139.067	99.6019	1.89711	13	9027	2404.62	2016.91	109.78	105.106	0.859804	363.226	169.581	141.532	95.6062	1.04447	13
5675	877.55	672.84	106.96	68.176	0.86868	286.52	151.43	151.98	102.98	1.5688	14	10262	2807.73	1957.92	169.985	77.1558	0.76687	410.072	169.5	135.232	91.9309	2.20314	14	7804	2581.49	1525.13	100.773	98.9189	0.98012	316.318	191.285	163.741	114.768	1.01875	14
6129	908.82	742.94	114.64	68.517	0.86336	298.68	155.42	152.67	113.41	1.6732	15	10400	2930.93	2342.1	161.529	82.1363	0.827979	397.294	177.119	144.885	103.96	1.9666	15	6303	2638.68	2315.55	91.9828	87.6442	0.817821	311.207	179.73	150.085	96.544	1.0495	15
7061	933.46	475.34	125.38	72.088	0.87134	319.11	161.05	144.36	111.66	1.7392	16
5955	933.23	557.79	116.12	65.796	0.86821	293.58	156.56	153.25	104.7	1.7648	17
6795	1076.6	612.96	117.36	74.023	0.91798	304.99	146.52	133.88	98.849	1.5855	18
5311	1178.1	443.16	108.36	63.35	0.64259	322.27	139.17	138.72	99.049	1.7105	19
6022	1206.7	949.16	120.44	64.016	0.81785	304.19	172.46	153.7	119.42	1.8814	20
5601	1233.9	737.41	114.14	62.696	0.85775	286.45	167.97	151.59	117.73	1.8205	21
6893	1296.9	861.89	126.68	69.85	0.76765	335.91	162.07	145.14	111.87	1.8135	22
6796	1315	511.01	124.92	69.593	0.85674	315.72	155.58	138.47	101.59	1.7949	23
6522	1409.5	956.56	118.61	70.434	0.88344	304.58	169.07	151.99	119.09	1.684	24
5299	1450.4	276.45	119.41	57.613	0.52428	356.39	129.46	128.53	89.804	2.0726	25
6922	1450.5	615.77	125.12	70.687	0.88257	313.94	168.84	153.19	121.37	1.77	26
7110	1461.5	1346.5	127.31	71.508	0.8164	330.82	173.68	153.54	118.96	1.7804	27
7107	1517.1	775.74	122.55	74.114	0.89342	316.17	166.4	151.05	120.6	1.6536	28
6902	1519.7	978.23	122.59	71.998	0.88614	312.85	167.97	152.37	120.91	1.7026	29
6642	1517.7	489.41	119.33	71.092	0.90092	304.38	161.54	144.87	113.25	1.6786	30
6869	1529.2	1570.1	125.48	69.964	0.87736	313.66	176.62	157.84	123.66	1.7935	31
7044	1649.7	1502	123.93	72.601	0.88554	316.16	162.98	146.97	117.69	1.7069	32
6466	1639.4	1038.3	119.22	69.294	0.88299	303.35	157.81	158.65	116.05	1.7205	33
7106	1673.1	1178.6	125.3	72.499	0.88864	317	157.28	141.67	110.8	1.7283	34
6933	1761.3	193.2	121.12	73.198	0.87784	315.03	164.9	150.13	120.62	1.6547	35
6239	1741	1784.4	119.72	66.815	0.87233	299.79	161.97	146.34	113.46	1.7918	36
7200	1839.2	709.75	125.39	73.34	0.88932	318.96	163.62	147.42	115.47	1.7097	37
6757	1964.9	476.64	119.65	72.206	0.87938	310.74	169.71	152.23	118.93	1.6571	38
6978	2018.1	928.09	122.03	73.074	0.90164	311.86	166.07	150.74	118.7	1.6699	39
7154	2116.8	536.86	126.66	72.366	0.85777	323.74	163.58	147.95	116.32	1.7503	40
6990	2131.1	336.73	125.37	71.326	0.87651	316.57	161.96	145.56	112.61	1.7577	41
6813	2271	154.77	123.97	70.29	0.86482	314.64	163.82	147.46	115.47	1.7637	42
6546	2333.2	402.22	121.75	68.932	0.86896	307.68	165.84	158.09	113.71	1.7663	43
7039	2464.5	174.88	123.62	72.91	0.88413	316.3	179.01	161.38	127.03	1.6956	44
6165	2483.4	329.24	122.43	64.324	0.83904	303.86	166	147.97	113.8	1.9034	45
[truncated: 10 more columns]

## Sheet: Table S7
Supplementary Table S7: Morphometric measurements of mature seed images from different plant species using SeedExtractor by two additional users (User-1 and User-2). Color and size parameters by User-1 and 2 are also represented.
	USER-1												USER-2
Species	Area	Centroid_1	Centroid_2	MajorAxisLength	MinorAxisLength	Circularity	Perimeter	Colors_1	Colors_2	Colors_3	AxisRatio		Area	Centroid_1	Centroid_2	MajorAxisLength	MinorAxisLength	Circularity	Perimeter	Colors_1	Colors_2	Colors_3	AxisRatio
Sunflower	65187	636.736	743.461	419.57	199.916	0.782586	1023.1	226.729	218.114	195.432	2.09873		65174	636.784	743.453	419.411	199.941	0.775731	1027.51	226.753	218.142	195.465	2.09767
	52486	693.913	2337.71	400.322	169.138	0.730574	950.155	224.143	214.915	192.952	2.36684		52452	694.014	2337.8	399.905	169.194	0.705547	966.547	224.203	214.991	193.052	2.3636
	57086	769.873	1511.08	390.421	188.247	0.75394	975.442	220.949	210.712	183.468	2.07398		57081	769.89	1511.08	390.371	188.262	0.75491	974.772	220.961	210.726	183.482	2.07356
	42424	1278.05	682.028	319.285	171.862	0.795064	818.86	222.971	210.582	183.189	1.8578		42419	1278.06	682.052	319.207	171.896	0.795693	818.488	222.989	210.601	183.21	1.85698
	63941	1331.28	2383.05	440.651	186.782	0.693917	1076.07	236.326	224.514	193.763	2.35917		63949	1331.28	2383.07	440.705	186.786	0.688975	1079.99	236.308	224.496	193.749	2.35942
	58361	1385.25	1419.02	386.474	193.144	0.779373	970.049	233.607	221.307	191.689	2.00096		58352	1385.24	1419.05	386.375	193.163	0.775387	972.464	233.629	221.331	191.714	2.00025
	41944	1821.3	1553.77	316.162	171.005	0.784803	819.52	236.125	224.526	194.984	1.84885		41924	1821.35	1553.83	315.915	171.041	0.778009	822.894	236.19	224.597	195.06	1.84701
	39204	1814.09	615.636	323.014	157.119	0.751973	809.411	222.991	206.074	169.052	2.05586		39133	1814.16	615.873	322.422	157.21	0.738894	815.803	223.236	206.324	169.301	2.0509
	49501	1848.8	2328.88	361.143	176.18	0.754808	907.807	216.892	192.36	150.689	2.04986		49461	1848.79	2329	360.874	176.187	0.746129	912.703	216.998	192.464	150.784	2.04824
	53471	2394.3	1555.26	390.74	176.754	0.744514	950.009	230.022	214.072	180.408	2.21064		53441	2394.3	1555.35	390.528	176.767	0.739236	953.127	230.098	214.151	180.491	2.20928
Sorghum	8483	857.349	2130.14	105.673	102.634	0.967505	331.935	175.286	146.49	90.3962	1.02961		8483	857.349	2130.14	105.673	102.634	0.967505	331.935	175.286	146.49	90.3962	1.02961
	5981	1155.87	2432.14	92.4187	82.8602	0.979127	277.059	201.787	173.971	127.252	1.11536		5981	1155.87	2432.14	92.4187	82.8602	0.979127	277.059	201.787	173.971	127.252	1.11536
	6899	1317.2	1666.08	95.5081	92.3238	0.857377	317.989	172.885	143.025	89.0809	1.03449		6899	1317.2	1666.08	95.5081	92.3238	0.857377	317.989	172.885	143.025	89.0809	1.03449
	6503	1341.14	2745.02	93.4408	89.111	0.964784	291.036	191.126	163.317	114.8	1.04859		6504	1341.14	2745.03	93.4336	89.1323	0.963072	291.317	191.109	163.303	114.789	1.04826
	8144	1541.96	2384.46	105.902	98.0823	0.955469	327.277	174.618	146.395	97.6855	1.07972		8145	1541.96	2384.46	105.916	98.081	0.955055	327.368	174.606	146.387	97.6818	1.07988
	7783	1726.55	2062.65	100.676	99.2597	0.7489	361.382	170.344	142.326	91.2932	1.01426		7783	1726.55	2062.65	100.676	99.2597	0.7489	361.382	170.344	142.326	91.2932	1.01426
	7209	1910.44	3002.15	96.4749	95.4864	0.978835	304.22	191.395	167.603	120.284	1.01035		7209	1910.44	3002.15	96.4749	95.4864	0.978835	304.22	191.395	167.603	120.284	1.01035
	6337	1960.19	1849.73	92.2311	87.7326	0.99165	283.379	201.996	178.411	133.201	1.05127		6339	1960.2	1849.74	92.231	87.7582	0.991963	283.379	201.961	178.383	133.181	1.05097
	6713	2037.11	1564.38	95.839	91.008	0.831921	318.436	178.892	148.471	94.3365	1.05308		6713	2037.11	1564.38	95.839	91.008	0.831921	318.436	178.892	148.471	94.3365	1.05308
	7144	2077.84	2445.18	96.7333	94.2076	0.974668	303.492	172.535	145.309	97.2672	1.02681		7145	2077.84	2445.18	96.7446	94.2088	0.975975	303.31	172.524	145.301	97.2635	1.02692
	7858	2242.35	2896.47	106.947	94.166	0.905512	330.228	177.67	146.574	94.1717	1.13573		7858	2242.35	2896.47	106.947	94.166	0.905512	330.228	177.67	146.574	94.1717	1.13573
	6616	2288	2185.69	94.3313	89.499	0.986648	290.283	186.306	156.573	102.621	1.05399		6623	2288.03	2185.73	94.5069	89.4523	0.995902	289.084	186.271	156.568	102.646	1.05651
	8613	2404.28	2017.49	108.259	102.559	0.674499	400.582	174.586	145.809	98.3454	1.05557		8614	2404.28	2017.5	108.256	102.573	0.674578	400.582	174.576	145.802	98.3413	1.0554
	7543	2581.47	1525.36	98.8486	97.5061	0.985351	310.157	195.718	167.612	117.544	1.01377		7548	2581.48	1525.39	98.9127	97.5046	0.987213	309.967	195.652	167.562	117.506	1.01444
	6043	2638.64	2315.69	89.8155	85.9602	0.897248	290.921	184.63	154.278	99.1319	1.04485		6043	2638.64	2315.69	89.8155	85.9602	0.897248	290.921	184.63	154.278	99.1319	1.04485
Wheat	11360	873.257	2311.51	167.983	86.5568	0.817597	417.854	184.784	152.507	111.929	1.94073		11363	873.27	2311.53	168.05	86.5462	0.815196	418.524	184.759	152.489	111.918	1.94174
	10682	947.467	1743.5	171.527	80.1751	0.770599	417.366	176.723	145.074	105.916	2.13941		10684	947.479	1743.52	171.573	80.1697	0.770071	417.548	176.706	145.064	105.909	2.14013
	10652	1585.01	2224.6	173.685	78.3325	0.758971	419.96	177.918	146.725	108.937	2.21728		10653	1585.01	2224.61	173.708	78.3301	0.758385	420.142	177.91	146.719	108.934	2.21764
	9499	1932.21	1671.31	172.399	70.3468	0.742719	400.896	170.606	139.039	98.4204	2.45069		9390	1932.54	1671.6	173.173	69.4182	0.712167	407.049	171.505	140.027	99.3529	2.49463
	10236	2099.85	1934.74	159.771	82.6854	0.779645	406.183	180.486	147.154	106.824	1.93228		10260	2099.93	1934.91	160.318	82.6017	0.788036	404.488	180.297	147.044	106.785	1.94086
	9829	2120.11	1180.63	175.655	71.7298	0.738234	409.037	171.783	137.085	95.7524	2.44884		9829	2120.11	1180.63	175.655	71.7298	0.738234	409.037	171.783	137.085	95.7524	2.44884
	11549	2241.68	2207.31	160.671	92.8926	0.764387	435.733	176.738	147.571	108.682	1.72964		11563	2241.78	2207.48	161.121	92.7505	0.74112	442.788	176.668	147.566	108.739	1.73715
	9654	2355.42	2659.25	158.925	78.3081	0.752752	401.451	175.914	143.781	101.813	2.02948		9652	2355.43	2659.26	158.92	78.3004	0.75077	401.939	175.934	143.801	101.831	2.02962
	10798	2373.16	1310.17	170.529	80.9714	0.789114	414.674	175.402	142.654	97.4167	2.10603		10549	2373.52	1311.1	172.613	78.76	0.724871	427.642	177.104	144.562	99.4206	2.19163
	10506	2457.73	2075.7	172.914	78.0157	0.752476	418.868	181.675	150.563	109.889	2.2164		10506	2457.73	2075.7	172.938	78.0052	0.752476	418.868	181.676	150.566	109.894	2.21701
	11018	2614.23	1745.27	170.789	82.2163	0.80672	414.281	171.734	139.294	97.3981	2.07732		11022	2614.23	1745.29	170.776	82.2504	0.809175	413.727	171.712	139.283	97.3948	2.07629
	10118	2660.18	2813.15	175.902	73.6451	0.765421	407.57	174.849	142.226	101.459	2.38851		10119	2660.18	2813.15	175.899	73.6529	0.765496	407.57	174.84	142.22	101.456	2.38821
	10071	2727.83	2391.37	156.428	82.4562	0.798242	398.175	170.76	139.067	99.6019	1.89711		10073	2727.83	2391.38	156.445	82.4606	0.795457	398.911	170.745	139.059	99.5998	1.8972
	10225	2807.57	1957.68	169.17	77.2929	0.778197	406.342	169.72	135.319	91.9428	2.18868		10273	2807.79	1957.98	170.196	77.1495	0.777604	407.45	169.478	135.239	91.9777	2.20606
	10400	2930.93	2342.1	161.529	82.1363	0.827979	397.294	177.119	144.885	103.96	1.9666		10400	2930.93	2342.1	161.529	82.1363	0.827979	397.294	177.119	144.885	103.96	1.9666
Common bean	19749	735.54	2057.38	183.543	137.306	0.919388	519.551	211.94	193.107	161.54	1.33674		19571	735.436	2057.95	183.726	136.128	0.844298	539.714	213.013	194.202	162.6	1.34966
	17812	758.42	1498.85	176.593	128.578	0.882213	503.703	214.935	199.454	171.469	1.37343		17719	758.415	1499.17	177.019	127.652	0.886111	501.28	215.578	200.109	172.131	1.38674
	18348	779.849	912.881	176.402	132.922	0.893371	508.023	219.186	201.25	169.988	1.32711		18314	779.82	912.993	176.543	132.622	0.873928	513.167	219.429	201.492	170.226	1.33118
	18623	1202.65	1998.62	179.176	132.554	0.898704	510.295	213.833	198.77	171.553	1.35172		18502	1202.88	1999.02	179.075	131.923	0.881342	513.62	214.648	199.65	172.428	1.35742
	18827	1203.91	1525.61	182.448	131.69	0.89775	513.355	217.899	199.32	169.757	1.38544		18798	1203.93	1525.67	182.454	131.509	0.882662	517.325	218.099	199.518	169.942	1.38739
	17493	1255.86	949.015	176.188	126.731	0.891763	496.492	217.259	199.746	170.194	1.39025		17451	1255.95	949.126	176.169	126.447	0.893606	495.384	217.563	200.051	170.491	1.39322
	17085	1714.11	1518.53	171.578	127.045	0.921615	482.656	215.026	198.135	169.515	1.35052		16946	1713.91	1518.99	171.818	125.958	0.85186	499.982	216.028	199.186	170.558	1.36409
	19912	1718.95	954.864	173.75	146.114	0.925625	519.93	214.432	193.674	157.742	1.18914		19762	1718.82	955.367	174.267	144.706	0.912863	521.576	215.338	194.569	158.592	1.20428
	16576	1750.42	2051.34	169.421	124.916	0.870257	489.239	216.717	199.452	169.351	1.35628		16464	1750.29	2051.73	169.654	124.05	0.827521	500.015	217.563	200.317	170.228	1.36762
	15927	2115.91	1504.59	163.738	124.073	0.932517	463.28	213.7	196.789	164.864	1.31969		15893	2115.89	1504.6	163.86	123.737	0.919301	466.1	213.964	197.034	165.09	1.32426
Rice	6714	178.227	737.169	120.454	71.2192	0.891247	307.678	165.43	149.019	118.933	1.69131		6585	177.863	736.33	118.22	71.5377	0.832795	315.22	166.52	150.307	120.27	1.65256
	6788	379.504	402.246	122.123	71.5649	0.717767	344.734	167.845	156.463	111.96	1.70646		6641	379.732	401.051	119.669	71.0073	0.879778	307.989	168.981	157.744	113.083	1.6853
	6559	456.277	1144.94	120.623	69.6423	0.885425	305.104	182.156	164.51	129.218	1.73203		6544	456.404	1144.92	120.282	69.7203	0.862654	308.751	182.346	164.712	129.403	1.72521
	7298	508.281	401.491	124.699	74.8648	0.847162	329.021	154.854	136.714	102.933	1.66566		6775	506.205	403.589	123.878	72.2816	0.501212	412.144	157.132	139.219	106.261	1.71383
	7311	503.02	830.026	125.87	74.2751	0.881042	322.92	167.768	152.89	122.47	1.69464		7294	502.952	830.126	125.6	74.288	0.856086	327.212	167.95	153.083	122.657	1.69072
	5720	562.206	971.784	124.596	59.0591	0.810283	297.841	178.897	161.546	123.392	2.10968		5720	562.206	971.784	124.596	59.0591	0.810283	297.841	178.897	161.546	123.392	2.10968
	5866	581.583	643.727	116.529	64.6053	0.814275	300.878	131.184	132.496	91.104	1.80371		5430	580.48	645.219	119.179	59.0749	0.748971	301.837	134.4	135.54	94.681	2.01742
	5059	621.43	170.104	108.328	59.6931	0.843925	274.464	136.71	135.922	99.4165	1.81476		4461	623.121	173.83	103.475	56.8064	0.592305	307.644	141.889	141.293	106.287	1.82153
	7100	648.447	334.495	124.712	72.8626	0.863834	321.38	168.008	151.167	119.195	1.7116		6988	647.606	334.725	122.691	73.0024	0.799596	331.395	168.969	152.29	120.358	1.68065
	7103	742.42	545.107	125.548	72.2849	0.853263	323.433	170.633	154.283	121.325	1.73684		7103	742.42	545.107	125.548	72.2849	0.853263	323.433	170.633	154.283	121.325	1.73684
	5863	824.292	868.707	114.594	65.38	0.856971	293.212	164.015	161.56	121.665	1.75273		5863	824.292	868.707	114.594	65.38	0.856971	293.212	164.015	161.56	121.665	1.75273
	6722	829.279	303.47	121.811	70.5025	0.881014	309.644	163.052	146.65	115.978	1.72776		6722	829.279	303.47	121.811	70.5025	0.881014	309.644	163.052	146.65	115.978	1.72776
	6973	887.293	1047.54	124.552	71.6293	0.882615	315.086	158.374	141.563	110.774	1.73885		6481	884.123	1049.34	117.045	72.2549	0.753079	328.856	161.865	145.885	115.756	1.61989
	5675	877.552	672.838	106.956	68.176	0.86868	286.522	151.429	151.982	102.979	1.56882		5675	877.552	672.838	106.956	68.176	0.86868	286.522	151.429	151.982	102.979	1.56882
	6129	908.818	742.944	114.639	68.5166	0.863362	298.678	155.421	152.668	113.409	1.67315		6101	908.922	742.811	114.342	68.3597	0.85059	300.224	155.713	152.96	113.629	1.67266
	7061	933.464	475.337	125.378	72.0879	0.871339	319.113	161.055	144.359	111.656	1.73924		6696	935.884	476.46	119.674	72.1055	0.729261	339.681	163.412	147.385	115.02	1.65971
	5955	933.228	557.788	116.116	65.7957	0.868208	293.585	156.559	153.252	104.698	1.7648		5952	933.21	557.804	116.066	65.7955	0.86169	294.619	156.596	153.293	104.73	1.76403
	6795	1076.62	612.963	117.361	74.0227	0.917981	304.988	146.523	133.883	98.8493	1.58547		6528	1077.25	614.236	116.89	71.813	0.799007	320.42	148.217	135.675	100.878	1.6277
	5311	1178.12	443.158	108.363	63.35	0.642592	322.274	139.171	138.72	99.0491	1.71054		5270	1178.22	443.424	108.068	63.3484	0.599685	332.314	139.545	139.144	99.511	1.70593
	6022	1206.68	949.163	120.44	64.0158	0.817853	304.185	172.464	153.703	119.416	1.8814		5963	1206.59	948.656	119.222	64.3053	0.750988	315.879	173.148	154.467	120.182	1.85399
	5601	1233.85	737.411	114.139	62.696	0.857754	286.455	167.967	151.59	117.73	1.82052		5553	1234.06	737.783	113.111	62.7586	0.839413	288.324	168.547	152.201	118.319	1.80231
	6893	1296.92	861.895	126.675	69.85	0.767652	335.913	162.075	145.14	111.869	1.81353		6616	1298.11	861.872	124.508	69.1523	0.521153	399.411	164.128	147.346	114.361	1.80049
	6796	1314.98	511.009	124.917	69.5934	0.856738	315.724	155.584	138.466	101.586	1.79495		6795	1314.97	511.003	124.894	69.5971	0.855625	315.906	155.594	138.475	101.595	1.79453
	6522	1409.47	956.564	118.612	70.4341	0.883439	304.584	169.075	151.991	119.091	1.68401		6455	1409.91	956.26	117.51	70.3564	0.848776	309.141	169.646	152.644	119.778	1.6702
	5299	1450.37	276.454	119.41	57.6126	0.524279	356.386	129.46	128.533	89.8041	2.07263		4322	1453.77	279.366	117.105	52.7058	0.256338	460.3	137.22	136.5	100.339	2.22187
	6922	1450.51	615.767	125.119	70.6871	0.882574	313.939	168.838	153.185	121.369	1.77004		6915	1450.51	615.815	125.066	70.6424	0.875857	314.981	168.922	153.27	121.452	1.77041
	7110	1461.54	1346.53	127.31	71.5081	0.816402	330.817	173.681	153.539	118.962	1.78036		7034	1461.27	1347.07	125.826	71.8269	0.740005	345.612	174.436	154.315	119.734	1.7518
	7107	1517.06	775.739	122.553	74.1143	0.893418	316.17	166.4	151.046	120.603	1.65357		7098	1517.08	775.777	122.493	74.0657	0.882841	317.857	166.51	151.155	120.707	1.65384
	6902	1519.71	978.23	122.586	71.9976	0.886138	312.854	167.968	152.375	120.915	1.70264		6878	1519.54	978.15	122.086	72.1203	0.861293	316.782	168.187	152.625	121.166	1.69281
	6642	1517.69	489.411	119.332	71.0921	0.900924	304.376	161.544	144.873	113.253	1.67855		6610	1517.88	489.458	119.142	70.9302	0.883715	306.584	161.874	145.206	113.583	1.67971
	6869	1529.21	1570.09	125.481	69.9643	0.877364	313.662	176.622	157.841	123.656	1.79351		6869	1529.21	1570.09	125.481	69.9643	0.877364	313.662	176.622	157.841	123.656	1.79351
	7044	1649.73	1502.01	123.925	72.6007	0.885538	316.163	162.982	146.969	117.686	1.70694		6982	1650.06	1501.64	122.722	72.8186	0.876185	316.444	163.515	147.617	118.33	1.68531
	6466	1639.37	1038.27	119.223	69.294	0.882994	303.35	157.808	158.65	116.051	1.72054		6411	1639.09	1038.34	119.646	68.5649	0.867942	304.665	158.131	158.933	116.178	1.745
	7106	1673.09	1178.58	125.302	72.499	0.888638	316.997	157.279	141.675	110.796	1.72832		6882	1674.1	1178.92	125.232	70.915	0.711264	348.696	158.509	143.078	112.505	1.76595
	6933	1761.31	193.197	121.124	73.198	0.877836	315.035	164.901	150.127	120.624	1.65474		6907	1761.17	193.212	120.822	73.1362	0.884172	313.315	165.18	150.421	120.918	1.65201
	6239	1741.04	1784.44	119.72	66.8146	0.872332	299.793	161.966	146.344	113.455	1.79182		6187	1741	1784.89	118.651	67.0629	0.816825	308.518	162.257	146.697	113.897	1.76924
	7200	1839.22	709.747	125.392	73.3403	0.889322	318.964	163.621	147.423	115.467	1.70973		7156	1839.32	709.978	125.539	72.8155	0.873619	320.833	163.981	147.786	115.86	1.72407
	6757	1964.95	476.637	119.654	72.2056	0.879377	310.738	169.706	152.225	118.927	1.65713		6755	1964.95	476.651	119.619	72.206	0.878043	310.928	169.733	152.253	118.952	1.65663
	6978	2018.11	928.089	122.028	73.0744	0.901645	311.855	166.074	150.736	118.7	1.66992		6967	2018.05	928.027	121.8	73.1307	0.875442	316.238	166.194	150.866	118.821	1.66551
	7154	2116.8	536.858	126.661	72.366	0.857766	323.739	163.581	147.951	116.323	1.75028		6932	2118.21	535.983	123.631	72.1011	0.811098	327.716	165.117	149.941	118.503	1.71469
	6990	2131.06	336.727	125.367	71.3256	0.876513	316.566	161.956	145.564	112.611	1.75767		6979	2131.06	336.764	125.33	71.2426	0.864218	318.559	162.065	145.673	112.715	1.7592
	6808	2270.99	154.812	123.868	70.3117	0.843398	318.492	163.879	147.534	115.557	1.76169		6385	2270.72	158.011	117.289	71.2199	0.629679	356.965	166.723	151.257	120.142	1.64686
	6546	2333.22	402.222	121.752	68.9319	0.868963	307.675	165.841	158.087	113.709	1.76626		6419	2332.97	403.275	118.962	69.4992	0.800144	317.508	167.043	159.397	114.969	1.7117
	7039	2464.47	174.884	123.622	72.9097	0.884126	316.303	179.01	161.385	127.027	1.69556		6974	2464.35	175.33	122.627	72.8899	0.829355	325.069	179.65	162.058	127.746	1.68236
	6165	2483.37	329.236	122.434	64.324	0.839038	303.865	166.004	147.966	113.798	1.9034		6071	2483.41	329.577	121.571	63.9086	0.778954	312.953	166.9	148.9	114.723	1.90226
Parameters used	Channel-1	Channel-2	Channel-3	Area	Minor	Major	Plant species
User-1	0.05 and 0.15	0.05 and 0.9	0.3 and 0.9	4612 and 3.534e+05	34.5 and 694	77 and 1348	Sunflower
	0.05 and 0.15	0.05 and 0.9	0.3 and 0.9	4612 and 3.534e+05	34.5 and 694	77 and 1348	Sorghum
	0.05 and 0.15	0.05 and 0.9	0.3 and 0.9	4612 and 3.534e+05	34.5 and 694	77 and 1348	Wheat
	0.05 and 0.5	0.05 and 0.9	0.3 and 0.9	4612 and 3.534e+05	34.5 and 694	77 and 1348	Common bean
	0.05 and 0.5	0.05 and 0.9	0.3 and 0.9	4612 and 3.534e+05	34.5 and 694	77 and 1348	Rice
User-2	0.005 and 0.4	0.005 and 0.6	0.3 and 1	1.926e+05 and 1.291e+05	78 and 398	157 and 874	Sunflower
	0.005 and 0.2	0.005 and 0.9	0.3 and 0.9	2101 and 3.021e+04	33 and 204	41 and 382	Sorghum
	0.05 and 0.2	0.05 and 0.8	0.3 and 1	4612 and 2.359e+04	34.5 and 184	77 and 366	Wheat
	0.05 and 0.2	0.05 and 0.5	0.3 and 1	5392 and 3.858e+04	44 and 286	78.5 and 370	Common bean
	0.05 and 0.2	0.05 and 0.5	0.3 and 1	2430 and 2.55e+04	29 and 224	49 and 362	Rice

## Sheet: Table S8
Supplementary Table S8: Variation in (area and color-1) of mature seed images from different plant species using SeedExtractor by two additional users (User-1 and User-2).
	Average Area (pixels)			Average Color-1 (pixels)
	USER-1	USER-2	St.Dev	USER-1	USER-2	St.Dev
Sunflower	52360.5	52338.6	15.4856	227.08	227.14	0.0424264
Sorghum	7191.26	7192.46	0.848528	183.32	183.31	0.00707107
Wheat	10439.8	10422.4	12.3037	175.75	175.85	0.0707107
Common bean	18035.2	17942	65.9024	215.49	216.12	0.445477
Rice	6580.26	6443.2	96.9161	162.12	163.14	0.721249

## Sheet: Table S9
Supplementary Table S9: Rice accessions used for genome wide association study (GWAS). Genetic Stocks Oryza collection identification number’ (GSOR Id); National Science Foundation ‘Exploring the genetic basis of transgressive variation in rice’ accessions identification number (NSFTV Id); TEJ – temperate japonica; TRJ -tropical japonica; IND - Indica; ADMIX - admixed
NSFTV ID	GSOR ID	Accession Name	Country of origin	Sub population
1	301001	Agostano	Italy	TEJ
3	301003	Ai-Chiao-Hong	China	IND
4	301004	NSF-TV 4	India	AUS
9	301009	Baber	India	TEJ
13	301012	NSF-TV 13	Pakistan	AUS
16	301014	Bico Branco	Brazil	AROMATIC
17	301015	Binulawan	Philippines	IND
19	301017	Black Gora	India	AUS
21	301019	Byakkoku Y 5006 Seln	Australia	IND
22	301020	Caawa/Fortuna 6-103-15	Taiwan	TRJ
23	301021	Canella De Ferro	Brazil	TRJ
24	301022	Carolina Gold	United States	TRJ
25	301023	Carolina Gold	United States	TRJ
27	301025	NSF-TV 27	Pakistan	TRJ
29	301027	Chau	Vietnam	IND
30	301028	Chiem Chanh	Vietnam	IND
33	301031	Chuan 4	Taiwan	AUS
37	301035	Cuba 65	Cuba	TRJ
39	301037	NSF-TV 39	Bangladesh	ADMIX
40	301038	Dam	Thailand	ADMIX
44	301041	Dhala Shaitta	Bangladesh	AUS
45	301042	Dom-sufid	Iran	AROMATIC
46	301043	Dourado Agulha	Brazil	TRJ
49	301045	DV85	Bangladesh	AUS
50	301046	DZ78	Bangladesh	AUS
54	301050	Fortuna	United States	TRJ
55	301051	Gerdeh	Iran	ADMIX
56	301052	Geumobyeo	South Korea	TEJ
57	301053	NSF-TV 57	Iran	IND
59	301055	Gogo Lempuk	Indonesia	TRJ
61	301057	Guan-Yin-Tsan	China	IND
65	301058	Honduras	Honduras	TRJ
68	301061	I-Geo-Tze	Taiwan	ADMIX
69	301062	IAC 25	Brazil	TRJ
71	301064	IR 36	Philippines	IND
72	301065	IR 8	Philippines	IND
73	301066	IRAT 177	French Guiana	TRJ
74	301067	IRGA 409	Brazil	IND
76	301069	Jaya	India	IND
77	301070	JC149	India	IND
78	301071	Jhona 349	India	AUS
81	301074	Kalamkati	India	AUS
83	301075	Kamenoo	Japan	TEJ
84	301076	Kaniranga	Indonesia	TRJ
85	301077	Kasalath	India	AUS
87	301079	Keriting Tingii	Indonesia	ADMIX
88	301080	Khao Gaew	Thailand	AUS
89	301081	NSF-TV 89	Thailand	TRJ
90	301082	Kiang-Chou-Chiu	Taiwan	IND
92	301084	Kinastano	Philippines	TRJ
93	301085	Kitrana 508	Madagascar	AROMATIC
96	301088	KU115	Thailand	ADMIX
97	301089	Kun-Min-Tsieh-Hunan	China	IND
98	301090	L-202	United States_CA	TRJ
99	301091	LAC 23	Liberia	TRJ
100	301092	Lacrosse	United States	ADMIX
102	301094	Leung Pratew	Thailand	IND
103	301095	Luk Takhar	Afghanistan	TEJ
104	301096	Mansaku	Japan	TEJ
105	301097	Mehr	Iran	AUS
106	301098	Ming Hui	China	IND
107	301099	NSF-TV 107	Bangladesh	TRJ
108	301100	Moroberekan	Guinea	TRJ
113	301105	Norin 20	Japan	TEJ
114	301106	Nova	United States	ADMIX
115	301107	NPE 835	Pakistan	TEJ
116	301108	NSF-TV 116	Pakistan	TRJ
117	301109	O-Luen-Cheung	Taiwan	IND
119	301111	Oryzica Llanos 5	Colombia	IND
120	301112	OS6	Nigeria	TRJ
121	301113	Ostiglia	Argentina	TEJ
122	301114	Padi Kasalle	Indonesia	TRJ
123	301115	Pagaiyahan	Taiwan	IND
125	301116	Pao-Tou-Hung	China	IND
128	301119	Pato De Gallinazo	Australia	ADMIX
130	301121	Peh-Kuh-Tsao-Tu	Taiwan	IND
131	301122	Phudugey	Bhutan	AUS
132	301123	Rathuwee	Sri Lanka	IND
134	301125	Romeo	Italy	TEJ
135	301126	RT 1031-69	Zaire	TRJ
139	301130	S4542A3-49B-2B12	United States	TRJ
149	301140	Sinaguing	Philippines	TRJ
152	301143	T 1	India	AUS
153	301144	T26	India	AUS
155	301146	Ta Mao Tsao	China	TEJ
156	301147	Taichung Native 1	Taiwan	IND
157	301148	Tainan Iku 487	Taiwan	TEJ
160	301151	NSF-TV 160	Iran	AROMATIC
162	301153	TKM6	India	IND
164	301155	Tondok	Indonesia	TRJ
166	301157	Tsipala 421	Madagascar	ADMIX
168	301159	Vary Vato 462	Madagascar	ADMIX
171	301162	ZHE 733	China	IND
174	301165	Azucena	Philippines	TRJ
176	301167	583	Ecuador	TRJ
179	301170	Bellardone	France	TEJ
180	301171	Benllok	Peru	TEJ
184	301175	Bombon	Spain	TEJ
186	301177	Bul Zo	South Korea	TEJ
191	301182	Dom Zard	Iran	AROMATIC
192	301183	Erythroceros Hokkaido	Poland	TEJ
193	301184	Fossa Av	Burkina Faso	TRJ
201	301192	Pate Blanc Mn 1	Cote D'Ivoire	TRJ
202	301193	Pratao	Brazil	TRJ
205	301196	Rinaldo Bersani	Italy	ADMIX
206	301197	Rojofotsy 738	Madagascar	ADMIX
209	301200	Tchibanga	Gabon	IND
211	301202	Tokyo Shino Mochi	Japan	ADMIX
213	301204	WC 3397	Jamaica	TRJ
214	301205	WC 4419	Honduras	TRJ
217	301208	YRL-1	Australia	ADMIX
218	301209	PI 298967-1	Australia	ADMIX
219	301210	Nucleoryza	Austria	TEJ
221	301212	Sadri Belyi	Azerbaijan	AROMATIC
222	301213	Paraiba Chines Nova	Brazil	IND
224	301215	Karabaschak	Bulgaria	TEJ
225	301216	Biser 1	Bulgaria	TEJ
227	301218	Riz Local	Burkina Faso	ADMIX
229	301220	Niquen	Chile	TRJ
231	301221	Hunan Early Dwarf No. 3	China	IND
232	301222	Shangyu 394	China	TEJ
233	301223	Sung Liao 2	China	TEJ
235	301225	Sze Guen Zim	China	IND
241	301231	ECIA76-S89-1	Cuba	IND
243	301233	Tropical Rice	Ecuador	TEJ
247	301237	Desvauxii	Former Soviet Union	TEJ
250	301240	Bulgare	France	TEJ
253	301243	Guineandao	Guinea	ADMIX
254	301244	Hon Chim	Hong Kong	IND
255	301245	Pai Hok Glutinous	Hong Kong	IND
256	301246	Romanica	Hungary	TEJ
257	301247	Agusita	Hungary	TEJ
258	301248	Tia Bura	Indonesia	TRJ
259	301249	Sadri Tor Misri	Iran	ADMIX
261	301251	Shim Balte	Iraq	AUS
262	301252	Halwa Gose Red	Iraq	AUS
263	301253	Maratelli	Italy	TEJ
264	301254	Baldo	Italy	ADMIX
265	301255	Vialone	Italy	TEJ
266	301256	Hiderisirazu	Japan	ADMIX
267	301257	Hatsunishiki	Japan	TEJ
269	301259	Sundensis	Kazakhstan	IND
270	301260	Osogovka	Macedonia	ADMIX
271	301261	M. Blatec	Macedonia	ADMIX
272	301262	923	Madagascar	ADMIX
273	301263	Varyla	Madagascar	ADMIX
274	301264	Padi Pagalong	Malaysia	TRJ
275	301265	Sri Malaysia Dua	Malaysia	TEJ
276	301266	Kaukau	Mali	AUS
277	301267	Gambiaka Sebela	Mali	TEJ
278	301268	C1-6-5-3	Mexico	ADMIX
279	301269	Kon Suito	Mongolia	TEJ
281	301271	Patna	Morocco	TEJ
282	301272	Triomphe Du Maroc	Morocco	TEJ
283	301273	Chibica	Mozambique	TEJ
284	301274	IR-44595	Nepal	IND
286	301276	IITA 135	Nigeria	TRJ
288	301278	Italica Carolina	Poland	TEJ
289	301279	Lusitano	Portugal	TEJ
290	301280	Amposta	Puerto Rico	TEJ
292	301282	Stegaru 65	Romania	TEJ
293	301283	TOg 7178	Senegal	ADMIX
294	301284	SL 22-613	Sierra Leone	ADMIX
295	301285	Bombilla	Spain	TEJ
297	301287	Bahia	Spain	TEJ
298	301288	LD 24	Sri Lanka	IND
299	301289	SML 242	Suriname	IND
301	301291	Melanotrix	Tajikistan	TEJ
302	301292	WIR 3039	Tajikistan	TEJ
303	301293	Kihogo	Tanzania	TEJ
304	301294	519	Uruguay	IND
305	301295	Doble Carolina Rinaldo Barsani	Uruguay	ADMIX
306	301296	WIR 3764	Uzbekistan	TEJ
307	301297	Uzbekskij 2	Uzbekistan	TEJ
311	301301	56-122-23	Thailand	TEJ
312	301302	Aswina 330	Bangladesh	AUS
313	301303	BR24	Bangladesh	IND
314	301304	CTG 1516	Bangladesh	AUS
315	301305	Dawebyan	Myanmar	IND
316	301306	DD 62	Bangladesh	AUS
317	301307	DJ 123	Bangladesh	AUS
318	301308	DJ 24	Bangladesh	AUS
320	301310	DM 43	Bangladesh	AUS
322	301312	DM 59	Bangladesh	AUS
324	301314	DV 123	Bangladesh	AUS
326	301316	Ghorbhai	Bangladesh	AUS
327	301317	Goria	Bangladesh	AUS
330	301320	Khao Pahk Maw	Thailand	AUS
331	301321	Khao Tot Long 227	Thailand	AUS
332	301322	KPF-16	Bangladesh	ADMIX
335	301325	Okshitmayin	Myanmar	ADMIX
336	301326	Paung Malaung	Myanmar	AUS
337	301327	Sabharaj	Bangladesh	IND
339	301329	Yodanya	Myanmar	IND
340	301330	Berenj	Afghanistan	ADMIX
341	301331	Shirkati	Afghanistan	AUS
343	301333	Victoria F.A.	Argentina	ADMIX
345	301335	DZ 193	Bangladesh	AUS
346	301336	Karkati 87	Bangladesh	AUS
347	301337	Creole	Belize	TRJ
348	301338	China 1039	China	IND
349	301339	Chang Ch'Sang Hsu Tao	China	IND
353	301341	ARC 10376	India	AUS
355	301343	ASD 1	India	TEJ
356	301344	JC 117	India	IND
357	301345	9524	India	AUS
358	301346	ARC 10086	India	ADMIX
359	301347	Surjamkuhi	India	AUS
360	301348	PTB 30	India	AUS
364	301351	Rikuto Norin 21	Japan	ADMIX
370	301357	Coarse	Pakistan	AUS
371	301358	Santhi Sufaid	Pakistan	AUS
372	301359	Sufaid	Pakistan	AUS
373	301360	Lambayeque 1	Peru	AROMATIC
376	301361	Breviaristata	Portugal	ADMIX
377	301362	PR 304	Puerto Rico	TRJ
378	301363	Kalubala Vee	Sri Lanka	AUS
379	301364	Wanica	Suriname	TRJ
380	301365	Tainan-Iku No. 512	Taiwan	TEJ
381	301366	NA	Taiwan	TRJ
384	301367	NA	TURKEY	TRJ
385	301368	Nira	United States	IND
386	301369	Palmyra	United States	ADMIX
387	301370	M-202	United States-CA	ADMIX
388	301371	Nortai	United States	ADMIX
391	301374	Della	United States	TRJ
394	301377	Lady Wright Seln	United States	TRJ
395	301378	OS 6 (WC 10296)	Zaire	TRJ
396	301379	Cocodrie	United States	TRJ
629	301410	Panda	United States	ADMIX
634	301415	Rondo (4484-1693)	China	IND

## Sheet: Table S10
Supplementary Table S10: Significant SNPs [-log10(p) > 5.4] associated with seed length and width under control conditions. R2 signifies the phenotypic variation because of the respective SNP. Yellow highlight signifies the lead SNP for the respective chromosome.
Trait	SNP	Chromosome	Position	negative log10(p)	R2
Seed length	SNP-3.16732086	3	16733441	13.9571	0.132491
	SNP-3.16716276	3	16717631	6.05235	0.058884
	SNP-3.16712500	3	16713855	5.61577	0.0562486
	SNP-3.16709700	3	16711055	5.46868	0.0527957
	SNP-3.16707153	3	16708508	6.71413	0.0659028
	SNP-3.16667544	3	16668900	6.32721	0.0609552
	SNP-3.16663571	3	16664927	5.42175	0.0523081
	SNP-3.16588298	3	16589654	6.34764	0.0618946
	SNP-3.16308941	3	16310295	6.16175	0.0604592
	SNP-3.16307331	3	16308685	6.48844	0.0639277
	SNP-3.14695522	3	14696836	5.6833	0.0539544
	SNP-4.4655556	4	4660118	5.66097	0.0514711
	SNP-6.1112028	6	1113028	5.99564	0.0624066
Seed width	SNP-2.2219737	2	2219738	5.56863	0.05078
	SNP-2.2487459	2	2487462	5.8402	0.0517958
	SNP-2.8407407	2	8407409	5.42973	0.0397106
	SNP-3.10130641	3	10131706	6.07014	0.0471227
	SNP-5.5355316	5	5355339	5.56532	0.0445017
	SNP-7.21378416	7	21379410	5.52761	0.0442013
	SNP-8.24076232	8	24078947	5.60383	0.0444008

[truncated: 1 more sheets: Table S11]
